# Supplementary material for: A Scoping Review of the Mechanisms Influencing Socioeconomic Disparities in Outcomes of Digital Interventions for Weight‐Related Behaviors
Source: Obes Rev. 2026 Mar 12;27(8):e70121. doi: 10.1111/obr.70121 (PMC13371839; doi:10.1111/obr.70121)
Supplement: Supplementary file 2 — Data S2: Supporting Information. [file OBR-27-e70121-s001.xlsx]

## Sheet: Sheet1
Study title	Raw text	MoA code(s)
Regnier (2018)	"Finally, we have demonstrated the difficulty experienced by women of very underprivileged backgrounds to integrate and participate in online social networks, barring women who were already well-integrated in their real world and were active on social media."	▪ Social influences
Hornbuckle (2016)	"Interviews with participants who completed the program suggest that unsafe residential environments with respect to crime and traffic were a concern. Additionally, a lack of sidewalks, [...] and emotional and mental disorders were among the constraints the women encountered."	▪ Environmental context and resources ▪ Emotion
Cyriac (2021)	"Participants reported statistically significant improvements in 2 subscales of diet self-regulation [...], one subscale of social support […], and perceived barriers to healthy diet ..."	▪ Behavioural regulation ▪ Social influences ▪ Environmental context and resources
Abdullah (2025)	"This positive outcome was attributed to the higher adaptability, motivation, and physical capacity of younger individuals."	▪ Behavioural regulation ▪ Skills ▪ Motivation
Volz (2021)	"Results from this study demonstrate that low income is associated with poorer engagement and treatment outcomes in an online behavioral weight loss program and that this association may be driven by perceived stress"	▪ Emotion
Flaherty (2020)	The app appeared to facilitate the disruption of individual shopping routines and prompted a more reflective approach where healthy food goals directed purchasing behaviour.	▪ Memory, attention, and decision processes.
